# Supplementary material for: Serum Levels of Transforming Growth Factor Beta 1 in Systemic Lupus Erythematosus Patients
Source: Biomolecules. 2022 Dec 29;13(1):73. doi: 10.3390/biom13010073 (PMC9855909; doi:10.3390/biom13010073)
Supplement: Supplementary file 1 [file biomolecules-13-00073-s001.zip]

Archive with 1 entries (1 files):
- biomolecules-2006031-supplementary.pdf
